# Supplementary material for: Isotocin neuronal phenotypes differ among social systems in cichlid fishes
Source: R Soc Open Sci. 2017 May 17;4(5):170350. doi: 10.1098/rsos.170350 (PMC5451842; doi:10.1098/rsos.170350)
Supplement: Nonapeptide neuronal phenotypes in eight species of lamprologine cichlid fishes [file rsos170350supp1.xlsx]

## Sheet: Sheet1
			Cell count						Average cell area
Species	Social system	Standard length (mm)	Vasotocin parvocellular	Vasotocin magnocelluar	Vasotocin gigantocelluar	Isotocin parvocelluar	Isotocin magnocellular	Isotocin gigantocellular	Vasotocin parvocellular	Vasotocin magnocelluar	Vasotocin gigantocelluar	Isotocin parvocelluar	Isotocin magnocellular	Isotocin gigantocellular
J. ornatus	cooperative	61.9	132	51	18	294	124	18	74.392	105.011	156.708	98.923	223.939	278.879
J. ornatus	cooperative	58	69	81	33	170	106	38	72.4	109.556	200.833	132.912	232.213	357.46
J. ornatus	cooperative	56.1	84	56	35	173	70	30	72.17	138.39	185.437	114.906	214.884	320.75
J. ornatus	cooperative	65.2	77	71	19	144	70	16	68.855	129.58	199.882	100.398	194.623	446.088
J. ornatus	cooperative	58.5	52	35	24	300	82	32	68.311	139	226.962	97.978	224.606	402.932
J. ornatus	cooperative	58.2	14	12	16	84	27	19	81.326	132.599	147.589	133.511	229.432	365.433
J. ornatus	cooperative	59.8	220	108	40	532	173	24	60.45	128.995	246.656	82.816	259.202	360.867
J. ornatus	cooperative	60.5	60	24	27	280	77	21	68.192	115.381	157.38	118.491	268.245	363.564
J. ornatus	cooperative	64.9	84	32	13	408	149	16	43.304	116.341	202.682	89.24	248.942	429.85
J. ornatus	cooperative	53.2	126	68	23	426	132	21	65.364	117.775	177.009	75.841	197.105	309.278
N. multifasciatus	cooperative	27.8	87	32	10	94	72	17	45.942	75.395	91.852	49.159	86.949	111.06
N. multifasciatus	cooperative	26	68	14	8	163	27	5	48.3992	69.758	82.9225	56.1875	92.1308	207.944
N. multifasciatus	cooperative	25.1	124	52	10	198	82	17	47.2433	79.4882	112.741	50.6875	110.496	147.919
N. multifasciatus	cooperative	26.5	59	17	9	132	34	16	30.2878	64.911	75.69	43.68	79.82	130.434
N. multifasciatus	cooperative	24.6
N. multifasciatus	cooperative	24.8	139	16	6	164	43	20	45.77	70.718	72.015	42.488	85.093	88.567
N. multifasciatus	cooperative	26.8
N. multifasciatus	cooperative	27	70	19	1	193	30	9	53.222	73.9182	98.6233	55.5164	107.115	131.622
N. multifasciatus	cooperative	28.2	180	52	2	286	75	4	51.937	77.761	101.905	51.6987	108.088	235.444
N. multifasciatus	cooperative	26.8	184	30	6	271	30	7	43.306	85.305	126.752	49.462	97.277	131.97
N. pulcher	cooperative	56.8	240	112	33	324	310	41	63.7106	108.125	174.668	62.9546	137.435	351.127
N. pulcher	cooperative	53.7
N. pulcher	cooperative	57.8	225	125	36	433	195	43	61.755	136.889	153.5	58.042	144.775	249.8
N. pulcher	cooperative	53.3		99	24		131	29	66.0965	154.175	182.709	59.063	136.819	264.115
N. pulcher	cooperative	49.5	345	133	46	541	271	56	64.6591	109.507	157.687	54.5396	149.38	264.206
N. pulcher	cooperative	61.9	223	125	43	302	243	42	54.796	148.626	189.316	61.903	154.221	318.562
N. pulcher	cooperative	57.5	379	133	31	609	324	36	54.5958	104.961	164.793	52.6157	112.87	251.448
N. pulcher	cooperative	48.9	262	76	37	298	239	42	55.011	153.971	131.12	57.277	156.4	235.705
N. pulcher	cooperative	55.4	316	94	37	323	224	42	62.313	120.719	147.637	63.057	127.871	250.56
N. pulcher	cooperative	48.4	145	60	27	130	112	29	63.986	101.924	104.979	56.814	121.52	232.226
N. savoryi	cooperative	54.2	77	54	27	139	81	38	62.022	116.64	184.551	95.65	159.689	304.11
N. savoryi	cooperative	51.9	170	109	20	287	123	19	65.21	110.807	127.285	64.428	130.406	302.626
N. savoryi	cooperative	49.8	170	48	4	241	66	11	62.2361	99.1244	148.162	75.7044	143.647	207.481
N. savoryi	cooperative	55.7	134	92	33	247	125	45	60.624	103.794	180.441	66.9107	151.466	301.113
N. savoryi	cooperative	54
N. savoryi	cooperative	55.2	135	53	15	170	87	24	77.37	132.636	186.782	82.991	188.976	298.144
N. savoryi	cooperative	56.2	240	75	24	242	99	39	68.8508	128.453	213.653	78.1417	197.53	345.871
N. savoryi	cooperative	53.6	165	44	14	252	99	20	59.333	122.636	171.26	72.0167	192.54	204.17
N. savoryi	cooperative	48
N. savoryi	cooperative	49.5	187	58	23	301	107	29	58.364	138.979	201.832	72.0713	172.662	287.532
L. ocellatus	independent	50.6	284	92	27	473	121	47	52.725	135.607	204.241	78.945	188.963	462.459
L. ocellatus	independent	53.9	74	51	29	184	73	34	63.259	93.185	167.83	77.321	201.819	408.692
L. ocellatus	independent	53	225	149	31	342	227	37	68.523	139.525	195.769	79.799	233.685	500.142
L. ocellatus	independent	46.9	121	90	27	375	138	38	56.27	131.299	171.098	92.094	210.352	306.653
L. ocellatus	independent	52.4	331	153	15	686	260	34	67.565	84.386	246.54	109.186	229.755	486.027
L. ocellatus	independent	44.2	373	120	24	545	218	25	75.606	104.459	221.805	93.847	220.283	542.406
L. ocellatus	independent	47.5	642	22	18	712	57	30	73.275	152.632	146.782	86.863	282.89	336.116
L. ocellatus	independent	55
L. ocellatus	independent	57.6	213	61	17	328	86	13	73.8314	159.882	191.868	81.1403	255.457	448.858
L. ocellatus	independent	50.6
N. modestus	independent	77.7	109	63	30	214	113	36	60.817	123.075	232.298	92.2015	293.667	519.369
N. modestus	independent	75.9
N. modestus	independent	63.4	241	75	29	682	157	80	47.686	108.643	193.674	77.6607	200.502	384.357
N. modestus	independent	79.3
N. modestus	independent	73.4	220	60	33	690	156	47	52.942	127.619	199.007	70.4548	199.865	418.413
N. modestus	independent	71.7	145	54	18	644	126	18	55.796	139.556	249.174	73.8434	236.759	636.658
N. modestus	independent	70.5
N. modestus	independent	70.3	237	145	42	367	198	61	52.6133	107.597	207.236	72.2963	206.453	431.532
N. modestus	independent	81.1	258	51	25	760	191	53	51.384	147.588	191.516	85.97	188.086	403.143
N. modestus	independent	79.4	311	54	34	986	212	66	58.553	112.13	242.49	77.485	217.427	517.11
N. tetracanthus	independent	78.4	91	80	40	204	148	72	60.3456	120.303	202.812	79.234	294.343	408.598
N. tetracanthus	independent	76.7	408	63	30	794	127	58	42.9205	96.141	213.761	60.44	215.149	502.216
N. tetracanthus	independent	80.2	93	39	37	182	100	51	66.197	136.513	216.179	89.141	300.443	540.94
N. tetracanthus	independent	81.8	245	66	23	887	169	38	45.1333	131.481	229.141	62.854	240.434	511.948
N. tetracanthus	independent	81.3	99	58	29	353	136	40	51.63	117.582	165.073	74.787	265.559	408.28
N. tetracanthus	independent	77.1	217	53	29	1021	148	47	44.837	124.371	171.259	65.059	270.519	500.361
N. tetracanthus	independent	75.7	82	36	33	358	120	42	44.066	114.809	160.854	69.141	236.208	574.246
N. tetracanthus	independent	76.4	306	58	26	762	122	38	48.1238	123.241	291.168	78.579	264.765	505.372
N. tetracanthus	independent	77.6	115	40	22	556	191	36	44.6159	128.314	223.932	66.038	293.623	592.083
N. tetracanthus	independent	77.6	194	63	35	751	179	57	44.8615	113.634	238.342	69.556	287.177	475.343
T. temporalis	independent	58.1	186	158	32	194	280	42	57.4693	107.341	158.55	63.3286	137.321	397.882
T. temporalis	independent	62.5	369	98	41	517	318	40	64.365	98.327	172.14	54.8149	144.432	270.623
T. temporalis	independent	56.7	266	52	25	422	255	32	49.298	99.838	153.275	52.844	144.288	259.086
T. temporalis	independent	59	246	58	20	314	189	33	45.142	89.635	179.009	51.653	127.876	257.896
T. temporalis	independent	62.1	289	121	26	327	288	23	54.439	97.222	146.016	58.354	175.637	333.627
T. temporalis	independent	55.9	203	58	39	259	234	49	59.316	111.762	178.354	50.003	155.862	248.964
T. temporalis	independent	58.9	156	87	29	129	186	32	54.67	110.805	193.965	55.759	153.191	277.865
T. temporalis	independent	41
T. temporalis	independent	45.7	251	87	42	457	137	39	51.559	107.813	138.411	63.088	178.143	313.869
T. temporalis	independent	48.2	231	109	29	256	129	37	48.736	94.85	148.63	54.119	144.265	286.526
